# Supplementary material for: Fallopian Tube-Derived Tumor Cells Induce Testosterone Secretion from the Ovary, Increasing Epithelial Proliferation and Invasion
Source: Cancers (Basel). 2021 Apr 16;13(8):1925. doi: 10.3390/cancers13081925 (PMC8073317; doi:10.3390/cancers13081925)
Supplement: Supplementary file 1 [file cancers-13-01925-s001.zip]

Archive with 1 entries (1 files):
- cancers-1165186-SI.pdf
